# Supplementary material for: Unsupervised automated high throughput phenotyping of RNAi time-lapse movies
Source: BMC Bioinformatics. 2013 Oct 4;14:292. doi: 10.1186/1471-2105-14-292 (PMC3851277; doi:10.1186/1471-2105-14-292)
Supplement: Additional file 2 — Enriched GO terms. [file 1471-2105-14-292-S2.xls]

## Sheet: Table_S5.txt
GO Term	Description	P-value	FDR q-value	Enrichment	N	B	n	b	Genes
GO:0018193	peptidyl-amino acid modification	7.21E-5	2.59E-1	1975-02-01	312	22	67	13	[RPS6KA4 - ribosomal protein s6 kinase, 90kda, polypeptide 4, STK4 - serine/threonine kinase 4, TET2 - tet methylcytosine dioxygenase 2, PLK1 - polo-like kinase 1, PXN - paxillin, JAK1 - janus kinase 1, JAK3 - janus kinase 3, JAK2 - janus kinase 2, ING5 - inhibitor of growth family, member 5, ATM - ataxia telangiectasia mutated, RPS6KA2 - ribosomal protein s6 kinase, 90kda, polypeptide 2, HCK - h…
GO:0030335	positive regulation of cell migration	9.88E-5	1.77E-1	1973-03-01	312	10	67	8	[PYCARD - pyd and card domain containing, RHOA - ras homolog family member a, APC - adenomatous polyposis coli, DAB2IP - dab2 interacting protein, CMKLR1 - chemokine-like receptor 1, RET - ret proto-oncogene, JAK2 - janus kinase 2, IGF1R - insulin-like growth factor 1 receptor]
GO:0040017	positive regulation of locomotion	9.88E-5	1.18E-1	1973-03-01	312	10	67	8	[PYCARD - pyd and card domain containing, RHOA - ras homolog family member a, APC - adenomatous polyposis coli, DAB2IP - dab2 interacting protein, CMKLR1 - chemokine-like receptor 1, RET - ret proto-oncogene, JAK2 - janus kinase 2, IGF1R - insulin-like growth factor 1 receptor]
GO:2000147	positive regulation of cell motility	9.88E-5	8.87E-2	1973-03-01	312	10	67	8	[RHOA - ras homolog family member a, PYCARD - pyd and card domain containing, APC - adenomatous polyposis coli, DAB2IP - dab2 interacting protein, CMKLR1 - chemokine-like receptor 1, RET - ret proto-oncogene, IGF1R - insulin-like growth factor 1 receptor, JAK2 - janus kinase 2]
GO:0031346	positive regulation of cell projection organization	9.88E-5	7.09E-2	1973-03-01	312	10	67	8	[RHOA - ras homolog family member a, APC - adenomatous polyposis coli, NGFR - nerve growth factor receptor, DAB2IP - dab2 interacting protein, RAC1 - ras-related c3 botulinum toxin substrate 1 (rho family, small gtp binding protein rac1), CDC42 - cell division cycle 42 (gtp binding protein, 25kda), RET - ret proto-oncogene, STK11 - serine/threonine kinase 11]
GO:0035556	intracellular signal transduction	1.19E-4	7.1E-2	1965-01-01	312	93	67	33	[A2M - alpha-2-macroglobulin, CDK1 - cyclin-dependent kinase 1, BRCA1 - breast cancer 1, early onset, RAC1 - ras-related c3 botulinum toxin substrate 1 (rho family, small gtp binding protein rac1), CDC42 - cell division cycle 42 (gtp binding protein, 25kda), RET - ret proto-oncogene, JAK1 - janus kinase 1, JAK3 - janus kinase 3, JAK2 - janus kinase 2, RHOA - ras homolog family member a, MDM4 - md…
GO:0048584	positive regulation of response to stimulus	1.24E-4	6.36E-2	2013-04-02	312	48	67	21	[MAVS - mitochondrial antiviral signaling protein, CDK1 - cyclin-dependent kinase 1, BRCA1 - breast cancer 1, early onset, CMKLR1 - chemokine-like receptor 1, RAC1 - ras-related c3 botulinum toxin substrate 1 (rho family, small gtp binding protein rac1), CDC42 - cell division cycle 42 (gtp binding protein, 25kda), RET - ret proto-oncogene, CDKN2B - cyclin-dependent kinase inhibitor 2b (p15, inhib…
GO:0080134	regulation of response to stress	1.68E-4	7.55E-2	2013-11-02	312	42	67	19	[A2M - alpha-2-macroglobulin, MAVS - mitochondrial antiviral signaling protein, CDK1 - cyclin-dependent kinase 1, BRCA1 - breast cancer 1, early onset, RAC1 - ras-related c3 botulinum toxin substrate 1 (rho family, small gtp binding protein rac1), CDC42 - cell division cycle 42 (gtp binding protein, 25kda), JAK1 - janus kinase 1, JAK2 - janus kinase 2, IGF1R - insulin-like growth factor 1 recepto…
GO:0051272	positive regulation of cellular component movement	0.0003	1.2E-1	1939-03-01	312	11	67	8	[PYCARD - pyd and card domain containing, RHOA - ras homolog family member a, APC - adenomatous polyposis coli, DAB2IP - dab2 interacting protein, CMKLR1 - chemokine-like receptor 1, RET - ret proto-oncogene, JAK2 - janus kinase 2, IGF1R - insulin-like growth factor 1 receptor]
GO:0042592	homeostatic process	4.17E-4	1.5E-1	1954-02-01	312	22	67	12	[APC - adenomatous polyposis coli, NGFR - nerve growth factor receptor, ATM - ataxia telangiectasia mutated, RAC1 - ras-related c3 botulinum toxin substrate 1 (rho family, small gtp binding protein rac1), SLC9A2 - solute carrier family 9, subfamily a (nhe2, cation proton antiporter 2), member 2, ATP1A4 - atpase, na+/k+ transporting, alpha 4 polypeptide, BAX - bcl2-associated x protein, FH - fumar…
GO:0018105	peptidyl-serine phosphorylation	4.75E-4	1.55E-1	1999-03-01	312	7	67	6	[RPS6KA4 - ribosomal protein s6 kinase, 90kda, polypeptide 4, STK4 - serine/threonine kinase 4, ATM - ataxia telangiectasia mutated, RPS6KA2 - ribosomal protein s6 kinase, 90kda, polypeptide 2, PLK1 - polo-like kinase 1, HIPK3 - homeodomain interacting protein kinase 3]
GO:0018209	peptidyl-serine modification	4.75E-4	1.42E-1	1999-03-01	312	7	67	6	[RPS6KA4 - ribosomal protein s6 kinase, 90kda, polypeptide 4, STK4 - serine/threonine kinase 4, ATM - ataxia telangiectasia mutated, RPS6KA2 - ribosomal protein s6 kinase, 90kda, polypeptide 2, PLK1 - polo-like kinase 1, HIPK3 - homeodomain interacting protein kinase 3]
GO:0060249	anatomical structure homeostasis	4.75E-4	1.31E-1	1999-03-01	312	7	67	6	[APC - adenomatous polyposis coli, ATM - ataxia telangiectasia mutated, RAC1 - ras-related c3 botulinum toxin substrate 1 (rho family, small gtp binding protein rac1), BAX - bcl2-associated x protein, FH - fumarate hydratase, STK11 - serine/threonine kinase 11]
GO:0010941	regulation of cell death	6.98E-4	1.79E-1	1975-01-01	312	64	67	24	[APC - adenomatous polyposis coli, STK4 - serine/threonine kinase 4, CDK1 - cyclin-dependent kinase 1, ING1 - inhibitor of growth family, member 1, BRCA1 - breast cancer 1, early onset, CDKN1A - cyclin-dependent kinase inhibitor 1a (p21, cip1), PLK1 - polo-like kinase 1, CDC42 - cell division cycle 42 (gtp binding protein, 25kda), RET - ret proto-oncogene, JAK3 - janus kinase 3, IGF1R - insulin-l…
GO:0006468	protein phosphorylation	7.56E-4	1.81E-1	1992-01-01	312	46	67	19	[RPS6KA4 - ribosomal protein s6 kinase, 90kda, polypeptide 4, CDK2 - cyclin-dependent kinase 2, STK4 - serine/threonine kinase 4, CDK1 - cyclin-dependent kinase 1, PLK1 - polo-like kinase 1, PXN - paxillin, RET - ret proto-oncogene, JAK1 - janus kinase 1, STK11 - serine/threonine kinase 11, JAK3 - janus kinase 3, IGF1R - insulin-like growth factor 1 receptor, JAK2 - janus kinase 2, ATM - ataxia t…
GO:0043067	regulation of programmed cell death	8.71E-4	1.96E-1	1976-01-01	312	61	67	23	[APC - adenomatous polyposis coli, STK4 - serine/threonine kinase 4, CDK1 - cyclin-dependent kinase 1, BRCA1 - breast cancer 1, early onset, CDKN1A - cyclin-dependent kinase inhibitor 1a (p21, cip1), PLK1 - polo-like kinase 1, CDC42 - cell division cycle 42 (gtp binding protein, 25kda), RET - ret proto-oncogene, JAK3 - janus kinase 3, IGF1R - insulin-like growth factor 1 receptor, JAK2 - janus ki…
GO:0042981	regulation of apoptotic process	8.71E-4	1.84E-1	1976-01-01	312	61	67	23	[APC - adenomatous polyposis coli, STK4 - serine/threonine kinase 4, CDK1 - cyclin-dependent kinase 1, BRCA1 - breast cancer 1, early onset, CDKN1A - cyclin-dependent kinase inhibitor 1a (p21, cip1), PLK1 - polo-like kinase 1, CDC42 - cell division cycle 42 (gtp binding protein, 25kda), RET - ret proto-oncogene, JAK3 - janus kinase 3, IGF1R - insulin-like growth factor 1 receptor, JAK2 - janus ki…
GO:0002682	regulation of immune system process	8.98E-4	1.79E-1	1995-01-01	312	43	67	18	[A2M - alpha-2-macroglobulin, APC - adenomatous polyposis coli, MAVS - mitochondrial antiviral signaling protein, CDK1 - cyclin-dependent kinase 1, CMKLR1 - chemokine-like receptor 1, CDKN1A - cyclin-dependent kinase inhibitor 1a (p21, cip1), RAC1 - ras-related c3 botulinum toxin substrate 1 (rho family, small gtp binding protein rac1), CDC42 - cell division cycle 42 (gtp binding protein, 25kda),…
